# Supplementary material for: ﻿Chromisabadhah (Teleostei, Pomacentridae), a new species of damselfish from mesophotic coral ecosystems of the Maldives
Source: Zookeys. 2024 Nov 29;1219:165–74. doi: 10.3897/zookeys.1219.126777 (PMC11624465; doi:10.3897/zookeys.1219.126777)
Supplement: XML Treatment for Chromis abadhah [file zookeys.1219.126777-treatment1.xml]

<!DOCTYPE tp:taxon-treatment
  PUBLIC "-//TaxonX//DTD Taxonomic Treatment Publishing DTD v0 20100105//EN" "tax-treatment-NSO.dtd">
<tp:taxon-treatment xmlns:tp="http://www.plazi.org/taxpub"><tp:treatment-meta><kwd-group><label>Taxon classification</label><kwd>
              <named-content content-type="kingdom">Animalia</named-content>
            </kwd><kwd>
              <named-content content-type="order">Perciformes</named-content>
            </kwd><kwd>
              <named-content content-type="family">Pomacentridae</named-content>
            </kwd></kwd-group><mixed-citation publication-type="journal"><person-group><name><surname>Rocha</surname><given-names>Luiz A.</given-names></name><name><surname>Pinheiro</surname><given-names>Hudson T.</given-names></name><name><surname>Najeeb</surname><given-names>Ahmed</given-names></name><name><surname>Rocha</surname><given-names>Claudia R.</given-names></name><name><surname>Shepherd</surname><given-names>Bart</given-names></name></person-group><article-title>﻿<italic><tp:taxon-name><tp:taxon-name-part taxon-name-part-type="genus" reg="Chromis">Chromis</tp:taxon-name-part><tp:taxon-name-part taxon-name-part-type="species" reg="abadhah">abadhah</tp:taxon-name-part></tp:taxon-name></italic> (<tp:taxon-name><tp:taxon-name-part taxon-name-part-type="subclass">Teleostei</tp:taxon-name-part></tp:taxon-name>, <tp:taxon-name><tp:taxon-name-part taxon-name-part-type="family">Pomacentridae</tp:taxon-name-part></tp:taxon-name>), a new species of damselfish from mesophotic coral ecosystems of the Maldives</article-title><source>Zookeys</source><day>29</day><month>11</month><year>2024</year><volume>1219</volume><fpage>165</fpage><lpage>174</lpage><pub-id pub-id-type="doi">10.3897/zookeys.1219.126777</pub-id></mixed-citation></tp:treatment-meta><tp:nomenclature><label>﻿</label><tp:taxon-name>
            <object-id xmlns:xlink="http://www.w3.org/1999/xlink" content-type="arpha" xlink:type="simple">5B39CF02-1679-5B64-88B6-6A21768118CA</object-id>
            <tp:taxon-name-part taxon-name-part-type="genus" reg="Chromis">Chromis</tp:taxon-name-part>
            <tp:taxon-name-part taxon-name-part-type="species" reg="abadhah">abadhah</tp:taxon-name-part>
            <object-id xmlns:xlink="http://www.w3.org/1999/xlink" content-type="zoobank" xlink:type="simple">https://zoobank.org/885AA4D1-AFF6-4CBF-91B7-EBBA49760C18</object-id>
          </tp:taxon-name><tp:taxon-status xmlns:xlink="http://www.w3.org/1999/xlink" xlink:type="simple">sp. nov.</tp:taxon-status><xref ref-type="fig" rid="F1">Figs 1</xref><xref ref-type="fig" rid="F2">, 2</xref><xref ref-type="fig" rid="F3">, 3</xref><xref ref-type="table" rid="T1">, Table 1 Suggested Maldivian name: Abadhah Chromis Suggested English name: Perpetual Chromis</xref></tp:nomenclature><tp:treatment-sec sec-type="type material" id="SECID0E5VAE"><title>Type material.</title><p><bold><italic>Holotype</italic></bold> (Figs <xref ref-type="fig" rid="F1">1</xref>, <xref ref-type="fig" rid="F2">2</xref>) • <named-content xmlns:xlink="http://www.w3.org/1999/xlink" content-type="dwc:institutional_code" xlink:title="California Academy of Sciences" xlink:href="http://grbio.org/institution/california-academy-sciences" xlink:type="simple">CAS</named-content> 248401 (field code LAR2969), 68.7 mm <abbrev xmlns:xlink="http://www.w3.org/1999/xlink" xlink:title="standard length" id="ABBRID0EWWAE" xlink:type="simple">SL</abbrev>, GenBank <ext-link xmlns:xlink="http://www.w3.org/1999/xlink" ext-link-type="gen" xlink:href="PQ410417" xlink:type="simple">PQ410417</ext-link>, Maafilaafushi, Faadhippolhu Atoll, <named-content xmlns:xlink="http://www.w3.org/1999/xlink" content-type="dwc:verbatimCoordinates" xlink:type="simple"><named-content content-type="geo-json" specific-use="{&#34;type&#34;:&#34;Point&#34;,&#34;coordinates&#34;:[73.412500,-5.361111]}" id="NCID0ECXAE" xlink:type="simple">5°21'40"S, 73°24'45"E</named-content></named-content>, hand nets 101 m, H.T. Pinheiro, B. Shepherd, L.A. Rocha, 15.XII.2022. <bold><italic>Paratypes</italic></bold> • <named-content xmlns:xlink="http://www.w3.org/1999/xlink" content-type="dwc:institutional_code" xlink:title="California Academy of Sciences" xlink:href="http://grbio.org/institution/california-academy-sciences" xlink:type="simple">CAS</named-content> 248403 (field code LAR2968), 66.1 mm <abbrev xmlns:xlink="http://www.w3.org/1999/xlink" xlink:title="standard length" id="ABBRID0EPXAE" xlink:type="simple">SL</abbrev>, GenBank <ext-link xmlns:xlink="http://www.w3.org/1999/xlink" ext-link-type="gen" xlink:href="PQ410416" xlink:type="simple">PQ410416</ext-link>, same data as holotype • <named-content xmlns:xlink="http://www.w3.org/1999/xlink" content-type="dwc:institutional_code" xlink:title="Smithsonian Institution’s National Museum of Natural History" xlink:href="http://grbio.org/institution/smithsonian-institution-national-museum-natural-history-0" xlink:type="simple">USNM</named-content> 470765 (field code LAR2970), 64.5 mm <abbrev xmlns:xlink="http://www.w3.org/1999/xlink" xlink:title="standard length" id="ABBRID0E4XAE" xlink:type="simple">SL</abbrev>, GenBank <ext-link xmlns:xlink="http://www.w3.org/1999/xlink" ext-link-type="gen" xlink:href="PQ410418" xlink:type="simple">PQ410418</ext-link>, same data as holotype • <named-content xmlns:xlink="http://www.w3.org/1999/xlink" content-type="dwc:institutional_code" xlink:title="California Academy of Sciences" xlink:href="http://grbio.org/institution/california-academy-sciences" xlink:type="simple">CAS</named-content> 248402 (field code LAR2965), 50.2 mm <abbrev xmlns:xlink="http://www.w3.org/1999/xlink" xlink:title="standard length" id="ABBRID0ELYAE" xlink:type="simple">SL</abbrev>, Maafilaafushi, Faadhippolhu Atoll, <named-content xmlns:xlink="http://www.w3.org/1999/xlink" content-type="dwc:verbatimCoordinates" xlink:type="simple"><named-content content-type="geo-json" specific-use="{&#34;type&#34;:&#34;Point&#34;,&#34;coordinates&#34;:[73.412500,-5.361111]}" id="NCID0ESYAE" xlink:type="simple">5°21'40"S, 73°24'45"E</named-content></named-content>, hand nets 118 m, H.T. Pinheiro, B. Shepherd, L.A. Rocha, 14.XII.2022.</p><fig id="F1" position="float" orientation="portrait"><object-id xmlns:xlink="http://www.w3.org/1999/xlink" content-type="doi" xlink:type="simple">10.3897/zookeys.1219.126777.figure1</object-id><object-id xmlns:xlink="http://www.w3.org/1999/xlink" content-type="arpha" xlink:type="simple">44380666-506E-5FDA-9D94-972418D4EB02</object-id><label>Figure 1.</label><caption><p>Holotype of <italic><tp:taxon-name><tp:taxon-name-part taxon-name-part-type="genus" reg="Chromis">Chromis</tp:taxon-name-part><tp:taxon-name-part taxon-name-part-type="species" reg="abadhah">abadhah</tp:taxon-name-part></tp:taxon-name></italic>, <named-content xmlns:xlink="http://www.w3.org/1999/xlink" content-type="dwc:institutional_code" xlink:title="California Academy of Sciences" xlink:href="http://grbio.org/institution/california-academy-sciences" xlink:type="simple">CAS</named-content> 248401, 68.7 mm <abbrev xmlns:xlink="http://www.w3.org/1999/xlink" xlink:title="standard length" id="ABBRID0EPZAE" xlink:type="simple">SL</abbrev>, shortly after collection. Photo by Luiz Rocha.</p></caption><graphic xmlns:xlink="http://www.w3.org/1999/xlink" xlink:href="zookeys-1219-165_article-126777__-g001.jpg" position="float" orientation="portrait" xlink:type="simple" id="oo_1185333.jpg"><uri content-type="original_file" xlink:type="simple">https://binary.pensoft.net/fig/1185333</uri></graphic></fig><fig id="F2" position="float" orientation="portrait"><object-id xmlns:xlink="http://www.w3.org/1999/xlink" content-type="doi" xlink:type="simple">10.3897/zookeys.1219.126777.figure2</object-id><object-id xmlns:xlink="http://www.w3.org/1999/xlink" content-type="arpha" xlink:type="simple">4BC1F9AA-64B6-583D-AAD0-22F9052D31B9</object-id><label>Figure 2.</label><caption><p>Preserved holotype and x-ray of <italic><tp:taxon-name><tp:taxon-name-part taxon-name-part-type="genus" reg="Chromis">Chromis</tp:taxon-name-part><tp:taxon-name-part taxon-name-part-type="species" reg="abadhah">abadhah</tp:taxon-name-part></tp:taxon-name></italic>, <named-content xmlns:xlink="http://www.w3.org/1999/xlink" content-type="dwc:institutional_code" xlink:title="California Academy of Sciences" xlink:href="http://grbio.org/institution/california-academy-sciences" xlink:type="simple">CAS</named-content> 248401, 68.7 mm <abbrev xmlns:xlink="http://www.w3.org/1999/xlink" xlink:title="standard length" id="ABBRID0EQ1AE" xlink:type="simple">SL</abbrev>. Photo and x-ray by Jon Fong.</p></caption><graphic xmlns:xlink="http://www.w3.org/1999/xlink" xlink:href="zookeys-1219-165_article-126777__-g002.jpg" position="float" orientation="portrait" xlink:type="simple" id="oo_1185334.jpg"><uri content-type="original_file" xlink:type="simple">https://binary.pensoft.net/fig/1185334</uri></graphic></fig></tp:treatment-sec><tp:treatment-sec sec-type="diagnosis" id="SECID0EZ1AE"><title>Diagnosis.</title><p>The following combination of characters distinguishes <italic><tp:taxon-name><tp:taxon-name-part taxon-name-part-type="genus" reg="Chromis">Chromis</tp:taxon-name-part><tp:taxon-name-part taxon-name-part-type="species" reg="abadhah">abadhah</tp:taxon-name-part></tp:taxon-name></italic> sp. nov. from all of its congeners: dorsal-fin rays XIII, 12–13; anal-fin rays II,11–12; pectoral-fin rays 17–18; tubed lateral-line scales 17; gill rakers 7+17–18 = 24–25; body pearly white; large black marking covering anterior two-thirds of anal fin; small black spot on upper edge of pectoral-fin base; no markings on caudal peduncle.</p></tp:treatment-sec><tp:treatment-sec sec-type="description" id="SECID0EK2AE"><title>Description.</title><p>Dorsal-fin rays XIII, 12 (XIII, 12–13); anal-fin rays II, 11 (II, 12); all soft dorsal- and anal-fin rays branched, the last to base, the last two soft rays associated with a single complex pterygiophore; fourth (third) dorsal ray longest, 25.8% (20.8–28.2) <abbrev xmlns:xlink="http://www.w3.org/1999/xlink" xlink:title="standard length" id="ABBRID0EQ2AE" xlink:type="simple">SL</abbrev>; pectoral-fin rays 18|18 (17|18), the uppermost and lowermost unbranched; first pectoral ray the longest, 34.6% (31.6–34.5) <abbrev xmlns:xlink="http://www.w3.org/1999/xlink" xlink:title="standard length" id="ABBRID0EU2AE" xlink:type="simple">SL</abbrev>; pelvic-fin rays I,5; principal caudal-fin rays 7+6 (6–7+6), the uppermost and lowermost unbranched; upper and lower procurrent caudal-fin rays 6, the anteriormost 3 rays (dorsally and ventrally) spiniform; tubed lateral-line scales 17; scales above lateral line to origin of dorsal fin 3; scales below lateral line to origin of anal fin 9; circumpeduncular scales 16 (16–18); gill rakers 7+17 = 24 (7+17–18 = 24–25); supraneural bones 3; vertebrae 11 precaudal + 15 caudal = 26.</p><p>Body moderately deep, depth 56.3% (55.0–59.0) <abbrev xmlns:xlink="http://www.w3.org/1999/xlink" xlink:title="standard length" id="ABBRID0E12AE" xlink:type="simple">SL</abbrev>, and compressed, the width 21.1% (18.3–20.2) <abbrev xmlns:xlink="http://www.w3.org/1999/xlink" xlink:title="standard length" id="ABBRID0E52AE" xlink:type="simple">SL</abbrev>; head length 35.6% (35.6–36.8) <abbrev xmlns:xlink="http://www.w3.org/1999/xlink" xlink:title="standard length" id="ABBRID0EC3AE" xlink:type="simple">SL</abbrev>; profile of head slightly convex above orbit, nape slightly convex; snout length 9.6% (8.9–9.8) <abbrev xmlns:xlink="http://www.w3.org/1999/xlink" xlink:title="standard length" id="ABBRID0EG3AE" xlink:type="simple">SL</abbrev>; eye large, orbit diameter 15.0% (12.6–14.2) <abbrev xmlns:xlink="http://www.w3.org/1999/xlink" xlink:title="standard length" id="ABBRID0EK3AE" xlink:type="simple">SL</abbrev>; interorbital width 14.3% (12.2–13.4) <abbrev xmlns:xlink="http://www.w3.org/1999/xlink" xlink:title="standard length" id="ABBRID0EO3AE" xlink:type="simple">SL</abbrev>; caudal-peduncle depth 14.3% (15.4–15.7) <abbrev xmlns:xlink="http://www.w3.org/1999/xlink" xlink:title="standard length" id="ABBRID0ES3AE" xlink:type="simple">SL</abbrev>; caudal-peduncle length 8.0% (7.8–10.3) <abbrev xmlns:xlink="http://www.w3.org/1999/xlink" xlink:title="standard length" id="ABBRID0EW3AE" xlink:type="simple">SL</abbrev>.</p><p>Mouth terminal, oblique, upper jaw angle about 45° to the horizontal axis of head and body; posterior edge of maxilla extending slightly beyond vertical at anterior edge of eye, upper jaw length 12.6% (10.5–11.5) in head length; teeth multi-serial, outer row of conical teeth in each jaw, much larger anteriorly; narrow band of villiform teeth lingual to outer row, in three irregular rows anteriorly, narrowing to a single row on side of jaws; tongue triangular with rounded tip; gill rakers long and slender, longest on lower limb near angle about half the length of gill filaments; anterior nostril relatively large with a short fleshy rim, more elevated on posterior edge and located at level of horizontal line through middle of pupil, slightly less than halfway between front of snout and anterior edge of orbit; posterior nostril much smaller and slit-shaped, located above and behind anterior nostril, close to edge of orbit. Opercle ending posteriorly in flat spine, the tip relatively acute and not obscured by scales; preopercular margin smooth, posterior margin extending dorsally to almost level of upper edge of orbit; suborbital with free lower margin extending nearly to a vertical at posterior edge of orbit.</p><p>Scales finely ctenoid; tubed portion of lateral line ending beneath rear portion of spinous dorsal fin (base of 13<sup>th</sup> dorsal-fin spine); head scaled except lips; scaly sheath at base of dorsal and anal fins, progressively thicker towards body; column of scales on each membrane of dorsal fin, narrowing distally, those on spinous portion of dorsal fin progressively longer, reaching about two-thirds the distance to spine tips on posterior membranes; two or three columns of scales on anal-fin membranes, progressively smaller distally; small scales on caudal fin extending about one-third distance to posterior margin; small scales only on base of pectoral fins; median scaly process extending posteriorly from between bases of pelvic fins, its length about half that of pelvic spine; axillary scale above base of pelvic spine about half the length of pelvic spine. Origin of dorsal fin above second lateral-line scale; pre-dorsal length 41.9% (42.1–42.7) <abbrev xmlns:xlink="http://www.w3.org/1999/xlink" xlink:title="standard length" id="ABBRID0E63AE" xlink:type="simple">SL</abbrev>; spinous dorsal-fin base length 49.4% (46.2–50.9) <abbrev xmlns:xlink="http://www.w3.org/1999/xlink" xlink:title="standard length" id="ABBRID0ED4AE" xlink:type="simple">SL</abbrev>; soft dorsal-fin base length 15.6% (14.5–16.3) <abbrev xmlns:xlink="http://www.w3.org/1999/xlink" xlink:title="standard length" id="ABBRID0EH4AE" xlink:type="simple">SL</abbrev>; first dorsal spine 6.7% (8.5–10.3) <abbrev xmlns:xlink="http://www.w3.org/1999/xlink" xlink:title="standard length" id="ABBRID0EL4AE" xlink:type="simple">SL</abbrev>; second dorsal spine 13.4% (13.2–15.9) <abbrev xmlns:xlink="http://www.w3.org/1999/xlink" xlink:title="standard length" id="ABBRID0EP4AE" xlink:type="simple">SL</abbrev>; third dorsal spine 15.8% (16.8–18.4) <abbrev xmlns:xlink="http://www.w3.org/1999/xlink" xlink:title="standard length" id="ABBRID0ET4AE" xlink:type="simple">SL</abbrev>; fourth dorsal spine 17.5% (17.7–21.4) <abbrev xmlns:xlink="http://www.w3.org/1999/xlink" xlink:title="standard length" id="ABBRID0EX4AE" xlink:type="simple">SL</abbrev>; fifth dorsal spine 17.1% (17.7–21.0) <abbrev xmlns:xlink="http://www.w3.org/1999/xlink" xlink:title="standard length" id="ABBRID0E24AE" xlink:type="simple">SL</abbrev>; sixth dorsal spine 18.3% (17.6–20.5) <abbrev xmlns:xlink="http://www.w3.org/1999/xlink" xlink:title="standard length" id="ABBRID0E64AE" xlink:type="simple">SL</abbrev>; last dorsal spine 12.1% (11.8–14.4) <abbrev xmlns:xlink="http://www.w3.org/1999/xlink" xlink:title="standard length" id="ABBRID0ED5AE" xlink:type="simple">SL</abbrev>; fourth dorsal ray longest, 25.8% (20.8–28.2) <abbrev xmlns:xlink="http://www.w3.org/1999/xlink" xlink:title="standard length" id="ABBRID0EH5AE" xlink:type="simple">SL</abbrev>; first anal spine 7.5% (7.1–7.5) <abbrev xmlns:xlink="http://www.w3.org/1999/xlink" xlink:title="standard length" id="ABBRID0EL5AE" xlink:type="simple">SL</abbrev>; second anal spine 23.5% (21.9–23.3) <abbrev xmlns:xlink="http://www.w3.org/1999/xlink" xlink:title="standard length" id="ABBRID0EP5AE" xlink:type="simple">SL</abbrev>; longest anal-fin ray first, 22.2% (19.4–20.2); caudal fin forked, with filamentous extensions, its length 33.9% (32.1–39.2) <abbrev xmlns:xlink="http://www.w3.org/1999/xlink" xlink:title="standard length" id="ABBRID0ET5AE" xlink:type="simple">SL</abbrev>, and concavity 15.0% (15.4–20.3) <abbrev xmlns:xlink="http://www.w3.org/1999/xlink" xlink:title="standard length" id="ABBRID0EX5AE" xlink:type="simple">SL</abbrev>; first pectoral-fin ray longest, 34.6% (31.6–34.5) <abbrev xmlns:xlink="http://www.w3.org/1999/xlink" xlink:title="standard length" id="ABBRID0E25AE" xlink:type="simple">SL</abbrev>; pelvic spine 20.1% (20.6–23.2) <abbrev xmlns:xlink="http://www.w3.org/1999/xlink" xlink:title="standard length" id="ABBRID0E65AE" xlink:type="simple">SL</abbrev>; first pelvic soft ray 29.5% (29.5–32.6) <abbrev xmlns:xlink="http://www.w3.org/1999/xlink" xlink:title="standard length" id="ABBRID0ED6AE" xlink:type="simple">SL</abbrev>.</p><p><bold><italic>Color</italic>.</bold> In life (Fig. <xref ref-type="fig" rid="F3">3</xref>): Body pearly white with pale blue undertones, darker dorsally, with light gray pigment, especially between lateral line and dorsal fin. Belly and cheeks bright white. Row of scales below bottom half of eye very reflective. Bright silvery-blue circle surrounds darker, central part of iris. Area on head between eyes and above iris greenish silver. Lips pale blue. Anterior two-thirds of anal fin black. Distal portions of the soft dorsal, caudal, and posterior third of anal fin transparent. Small black spot on upper margin of pectoral-fin base. Pelvic fins pale blue to pearly white. Recently deceased and in alcohol (Figs <xref ref-type="fig" rid="F1">1</xref>, <xref ref-type="fig" rid="F2">2</xref>): Head and body overall gray in color (brown in alcohol), lighter ventrally. Dorsal, caudal, ventral, and pectoral fins pale gray (brown in alcohol) with distal portions translucent. Anal fin dark brown to black (black in alcohol); other black markings as described in life.</p><fig id="F3" position="float" orientation="portrait"><object-id xmlns:xlink="http://www.w3.org/1999/xlink" content-type="doi" xlink:type="simple">10.3897/zookeys.1219.126777.figure3</object-id><object-id xmlns:xlink="http://www.w3.org/1999/xlink" content-type="arpha" xlink:type="simple">8D62E237-DF9C-5CB2-AEBF-F725ED3DD8E5</object-id><label>Figure 3.</label><caption><p><italic><tp:taxon-name><tp:taxon-name-part taxon-name-part-type="genus" reg="Chromis">Chromis</tp:taxon-name-part><tp:taxon-name-part taxon-name-part-type="species" reg="abadhah">abadhah</tp:taxon-name-part></tp:taxon-name></italic> in its natural habitat in Faadhippolhu Atoll, Maldives, at approximately 110 m depth. Photo by Luiz Rocha.</p></caption><graphic xmlns:xlink="http://www.w3.org/1999/xlink" xlink:href="zookeys-1219-165_article-126777__-g003.jpg" position="float" orientation="portrait" xlink:type="simple" id="oo_1185335.jpg"><uri content-type="original_file" xlink:type="simple">https://binary.pensoft.net/fig/1185335</uri></graphic></fig></tp:treatment-sec><tp:treatment-sec sec-type="habitat" id="SECID0ETAAG"><title>Habitat and distribution.</title><p><italic><tp:taxon-name><tp:taxon-name-part taxon-name-part-type="genus" reg="Chromis">Chromis</tp:taxon-name-part><tp:taxon-name-part taxon-name-part-type="species" reg="abadhah">abadhah</tp:taxon-name-part></tp:taxon-name></italic> is only known from the Maldives. It has been recorded at eight locations spanning 180 km (from Faadhippolhu to Dhaalu Atoll) so we presume it should be widely distributed across the Maldivian Archipelago. The type specimens were collected on a steep slope between 101 and 118 m depth off Maafilaafushi Island, and other individuals were observed elsewhere between 80 and 120 m depth. Habitat complexity was medium to high (small crevices and caves) but of low relief, with an apparently high diversity of encrusting sponges.</p></tp:treatment-sec><tp:treatment-sec sec-type="etymology" id="SECID0EEBAG"><title>Etymology.</title><p>The work that led to the discovery of this species was funded by the Rolex Perpetual Planet initiative through a Rolex Award for Enterprises to LAR. To honor this initiative, we name this species “<tp:taxon-name><tp:taxon-name-part taxon-name-part-type="genus" reg="Chromis"/><tp:taxon-name-part taxon-name-part-type="species" reg="abadhah">abadhah</tp:taxon-name-part></tp:taxon-name>” (pronounced aa-BAH-duh), which means “perpetual” in Dhivehi, the local language of the Maldives. We also hope that this species and its habitat remain perpetual. To be treated as a noun in apposition.</p></tp:treatment-sec><tp:treatment-sec><!--Section generated to contain objects referenced in tp:taxon-treatment.--><table-wrap id="T1" position="float" orientation="portrait"><label>Table 1.</label><caption><p>Counts and measurements for <italic><tp:taxon-name><tp:taxon-name-part taxon-name-part-type="genus" reg="Chromis">Chromis</tp:taxon-name-part><tp:taxon-name-part taxon-name-part-type="species" reg="abadhah">abadhah</tp:taxon-name-part></tp:taxon-name></italic> sp. nov., holotype and paratypes.</p></caption><table id="TID0ET2AE" rules="all"><tbody><tr><th rowspan="2" colspan="1"/><th rowspan="1" colspan="1">Holotype</th><th rowspan="1" colspan="3">Paratypes</th></tr><tr><th rowspan="1" colspan="1"><named-content xmlns:xlink="http://www.w3.org/1999/xlink" content-type="dwc:institutional_code" xlink:title="California Academy of Sciences" xlink:href="http://grbio.org/institution/california-academy-sciences" xlink:type="simple">CAS</named-content> 248401</th><th rowspan="1" colspan="1"><named-content xmlns:xlink="http://www.w3.org/1999/xlink" content-type="dwc:institutional_code" xlink:title="California Academy of Sciences" xlink:href="http://grbio.org/institution/california-academy-sciences" xlink:type="simple">CAS</named-content> 248403</th><th rowspan="1" colspan="1"><named-content xmlns:xlink="http://www.w3.org/1999/xlink" content-type="dwc:institutional_code" xlink:title="Smithsonian Institution’s National Museum of Natural History" xlink:href="http://grbio.org/institution/smithsonian-institution-national-museum-natural-history-0" xlink:type="simple">USNM</named-content> 470765</th><th rowspan="1" colspan="1"><named-content xmlns:xlink="http://www.w3.org/1999/xlink" content-type="dwc:institutional_code" xlink:title="California Academy of Sciences" xlink:href="http://grbio.org/institution/california-academy-sciences" xlink:type="simple">CAS</named-content> 248402</th></tr><tr><td rowspan="1" colspan="1">TL (mm)</td><td rowspan="1" colspan="1">92.6</td><td rowspan="1" colspan="1">90.1</td><td rowspan="1" colspan="1">87.1</td><td rowspan="1" colspan="1">67.4</td></tr><tr><td rowspan="1" colspan="1">Standard length (mm)</td><td rowspan="1" colspan="1">68.7</td><td rowspan="1" colspan="1">66.1</td><td rowspan="1" colspan="1">64.5</td><td rowspan="1" colspan="1">50.2</td></tr><tr><td rowspan="1" colspan="5"><bold>Counts</bold>:</td></tr><tr><td rowspan="1" colspan="1">Dorsal-fin rays</td><td rowspan="1" colspan="1">XIII, 12</td><td rowspan="1" colspan="1">XIII, 13</td><td rowspan="1" colspan="1">XIII, 12</td><td rowspan="1" colspan="1">XIII, 12</td></tr><tr><td rowspan="1" colspan="1">Anal-fin rays</td><td rowspan="1" colspan="1">II, 11</td><td rowspan="1" colspan="1">II, 12</td><td rowspan="1" colspan="1">II, 11</td><td rowspan="1" colspan="1">II, 11</td></tr><tr><td rowspan="1" colspan="1">Pectoral-fin rays</td><td rowspan="1" colspan="1">18 | 18</td><td rowspan="1" colspan="1">18 | 18</td><td rowspan="1" colspan="1">18 | 18</td><td rowspan="1" colspan="1">17 | 18</td></tr><tr><td rowspan="1" colspan="1">Pelvic-fin rays</td><td rowspan="1" colspan="1">I, 5</td><td rowspan="1" colspan="1">I, 5</td><td rowspan="1" colspan="1">I, 5</td><td rowspan="1" colspan="1">I, 5</td></tr><tr><td rowspan="1" colspan="1">Principal caudal rays</td><td rowspan="1" colspan="1">7 + 6</td><td rowspan="1" colspan="1">7 + 6</td><td rowspan="1" colspan="1">7 + 6</td><td rowspan="1" colspan="1">6 + 6</td></tr><tr><td rowspan="1" colspan="1">Procurrent segmented caudal rays</td><td rowspan="1" colspan="1">3 | 3</td><td rowspan="1" colspan="1">3 | 3</td><td rowspan="1" colspan="1">3 | 3</td><td rowspan="1" colspan="1">3 | 3</td></tr><tr><td rowspan="1" colspan="1">Procurrent spiniform caudal rays</td><td rowspan="1" colspan="1">3 | 3</td><td rowspan="1" colspan="1">3 | 3</td><td rowspan="1" colspan="1">3 | 3</td><td rowspan="1" colspan="1">3 | 3</td></tr><tr><td rowspan="1" colspan="1">Tubed lateral-line scales</td><td rowspan="1" colspan="1">17</td><td rowspan="1" colspan="1">17</td><td rowspan="1" colspan="1">17</td><td rowspan="1" colspan="1">17</td></tr><tr><td rowspan="1" colspan="1">Posterior mid-lateral pored scales</td><td rowspan="1" colspan="1">8</td><td rowspan="1" colspan="1">9</td><td rowspan="1" colspan="1">9</td><td rowspan="1" colspan="1">9</td></tr><tr><td rowspan="1" colspan="1">Scales above l.l.</td><td rowspan="1" colspan="1">3</td><td rowspan="1" colspan="1">3</td><td rowspan="1" colspan="1">3</td><td rowspan="1" colspan="1">3</td></tr><tr><td rowspan="1" colspan="1">Scales below l.l.</td><td rowspan="1" colspan="1">9</td><td rowspan="1" colspan="1">9</td><td rowspan="1" colspan="1">9</td><td rowspan="1" colspan="1">9</td></tr><tr><td rowspan="1" colspan="1">Circumped. scales</td><td rowspan="1" colspan="1">16</td><td rowspan="1" colspan="1">16</td><td rowspan="1" colspan="1">17</td><td rowspan="1" colspan="1">18</td></tr><tr><td rowspan="1" colspan="1">Gill rakers</td><td rowspan="1" colspan="1">7 + 17</td><td rowspan="1" colspan="1">7 + 18</td><td rowspan="1" colspan="1">7 + 18</td><td rowspan="1" colspan="1">7 + 17</td></tr><tr><td rowspan="1" colspan="1">Supraneural bones</td><td rowspan="1" colspan="1">3</td><td rowspan="1" colspan="1">3</td><td rowspan="1" colspan="1">3</td><td rowspan="1" colspan="1">3</td></tr><tr><td rowspan="1" colspan="1">Vertebrae</td><td rowspan="1" colspan="1">26 (11+15)</td><td rowspan="1" colspan="1">26 (11+15)</td><td rowspan="1" colspan="1">26 (11+15)</td><td rowspan="1" colspan="1">26 (11+15)</td></tr><tr><td rowspan="1" colspan="5"><bold>Measurements</bold>:</td></tr><tr><td rowspan="1" colspan="1">Body depth</td><td rowspan="1" colspan="1">56.3</td><td rowspan="1" colspan="1">59.0</td><td rowspan="1" colspan="1">55.5</td><td rowspan="1" colspan="1">55.0</td></tr><tr><td rowspan="1" colspan="1">Body width</td><td rowspan="1" colspan="1">21.1</td><td rowspan="1" colspan="1">20.2</td><td rowspan="1" colspan="1">18.3</td><td rowspan="1" colspan="1">19.6</td></tr><tr><td rowspan="1" colspan="1">Head length</td><td rowspan="1" colspan="1">35.6</td><td rowspan="1" colspan="1">35.6</td><td rowspan="1" colspan="1">36.0</td><td rowspan="1" colspan="1">36.8</td></tr><tr><td rowspan="1" colspan="1">Snout length</td><td rowspan="1" colspan="1">9.6</td><td rowspan="1" colspan="1">8.9</td><td rowspan="1" colspan="1">9.3</td><td rowspan="1" colspan="1">9.8</td></tr><tr><td rowspan="1" colspan="1">Orbit diameter</td><td rowspan="1" colspan="1">15.0</td><td rowspan="1" colspan="1">14.2</td><td rowspan="1" colspan="1">12.6</td><td rowspan="1" colspan="1">14.2</td></tr><tr><td rowspan="1" colspan="1">Interorbital width</td><td rowspan="1" colspan="1">14.3</td><td rowspan="1" colspan="1">12.7</td><td rowspan="1" colspan="1">13.4</td><td rowspan="1" colspan="1">12.2</td></tr><tr><td rowspan="1" colspan="1">Caudal-peduncle depth</td><td rowspan="1" colspan="1">14.3</td><td rowspan="1" colspan="1">15.4</td><td rowspan="1" colspan="1">15.4</td><td rowspan="1" colspan="1">15.7</td></tr><tr><td rowspan="1" colspan="1">Caudal-peduncle length</td><td rowspan="1" colspan="1">7.7</td><td rowspan="1" colspan="1">7.8</td><td rowspan="1" colspan="1">10.3</td><td rowspan="1" colspan="1">8.6</td></tr><tr><td rowspan="1" colspan="1">Upper jaw length</td><td rowspan="1" colspan="1">12.6</td><td rowspan="1" colspan="1">11.5</td><td rowspan="1" colspan="1">10.5</td><td rowspan="1" colspan="1">10.6</td></tr><tr><td rowspan="1" colspan="1">Pre-dorsal length</td><td rowspan="1" colspan="1">41.9</td><td rowspan="1" colspan="1">42.7</td><td rowspan="1" colspan="1">42.1</td><td rowspan="1" colspan="1">42.8</td></tr><tr><td rowspan="1" colspan="1">Spinous dorsal-fin base</td><td rowspan="1" colspan="1">49.4</td><td rowspan="1" colspan="1">50.9</td><td rowspan="1" colspan="1">49.3</td><td rowspan="1" colspan="1">46.2</td></tr><tr><td rowspan="1" colspan="1">Soft dorsal-fin base</td><td rowspan="1" colspan="1">15.6</td><td rowspan="1" colspan="1">16.3</td><td rowspan="1" colspan="1">15.2</td><td rowspan="1" colspan="1">14.5</td></tr><tr><td rowspan="1" colspan="1">Dorsal-fin base</td><td rowspan="1" colspan="1">65.0</td><td rowspan="1" colspan="1">67.2</td><td rowspan="1" colspan="1">62.9</td><td rowspan="1" colspan="1">46.0</td></tr><tr><td rowspan="1" colspan="1">1<sup>st</sup> dorsal spine</td><td rowspan="1" colspan="1">6.7</td><td rowspan="1" colspan="1">8.7</td><td rowspan="1" colspan="1">10.3</td><td rowspan="1" colspan="1">8.5</td></tr><tr><td rowspan="1" colspan="1">2<sup>nd</sup> dorsal spine</td><td rowspan="1" colspan="1">13.4</td><td rowspan="1" colspan="1">13.2</td><td rowspan="1" colspan="1">15.9</td><td rowspan="1" colspan="1">14.9</td></tr><tr><td rowspan="1" colspan="1">3<sup>rd</sup> dorsal spine</td><td rowspan="1" colspan="1">15.8</td><td rowspan="1" colspan="1">16.8</td><td rowspan="1" colspan="1">18.0</td><td rowspan="1" colspan="1">18.4</td></tr><tr><td rowspan="1" colspan="1">4<sup>th</sup> dorsal spine</td><td rowspan="1" colspan="1">17.5</td><td rowspan="1" colspan="1">17.7</td><td rowspan="1" colspan="1">19.4</td><td rowspan="1" colspan="1">21.4</td></tr><tr><td rowspan="1" colspan="1">5<sup>th</sup> dorsal spine</td><td rowspan="1" colspan="1">17.1</td><td rowspan="1" colspan="1">17.7</td><td rowspan="1" colspan="1">18.8</td><td rowspan="1" colspan="1">21.0</td></tr><tr><td rowspan="1" colspan="1">6<sup>th</sup> dorsal spine</td><td rowspan="1" colspan="1">18.3</td><td rowspan="1" colspan="1">17.6</td><td rowspan="1" colspan="1">18.6</td><td rowspan="1" colspan="1">20.5</td></tr><tr><td rowspan="1" colspan="1">Last dorsal spine</td><td rowspan="1" colspan="1">12.1</td><td rowspan="1" colspan="1">11.8</td><td rowspan="1" colspan="1">11.9</td><td rowspan="1" colspan="1">14.4</td></tr><tr><td rowspan="1" colspan="1">Longest dorsal ray</td><td rowspan="1" colspan="1">25.8 (4<sup>th</sup>)</td><td rowspan="1" colspan="1">20.8 (4<sup>th</sup>)</td><td rowspan="1" colspan="1">21.7 (4<sup>th</sup>)</td><td rowspan="1" colspan="1">28.2 (3<sup>rd</sup>)</td></tr><tr><td rowspan="1" colspan="1">Preanal length</td><td rowspan="1" colspan="1">73.9</td><td rowspan="1" colspan="1">72.4</td><td rowspan="1" colspan="1">69.1</td><td rowspan="1" colspan="1">67.2</td></tr><tr><td rowspan="1" colspan="1">1<sup>st</sup> anal spine</td><td rowspan="1" colspan="1">7.5</td><td rowspan="1" colspan="1">7.5</td><td rowspan="1" colspan="1">7.2</td><td rowspan="1" colspan="1">7.1</td></tr><tr><td rowspan="1" colspan="1">2<sup>nd</sup> anal spine</td><td rowspan="1" colspan="1">23.5</td><td rowspan="1" colspan="1">22.2</td><td rowspan="1" colspan="1">21.9</td><td rowspan="1" colspan="1">23.3</td></tr><tr><td rowspan="1" colspan="1">Longest anal ray</td><td rowspan="1" colspan="1">22.2 (1<sup>st</sup>)</td><td rowspan="1" colspan="1">19.4 (1<sup>st</sup>)</td><td rowspan="1" colspan="1">19.6 (1<sup>st</sup>)</td><td rowspan="1" colspan="1">20.2 (1<sup>st</sup>)</td></tr><tr><td rowspan="1" colspan="1">Anal-fin base</td><td rowspan="1" colspan="1">21.3</td><td rowspan="1" colspan="1">24.7</td><td rowspan="1" colspan="1">24.2</td><td rowspan="1" colspan="1">21.1</td></tr><tr><td rowspan="1" colspan="1">Caudal-fin length</td><td rowspan="1" colspan="1">33.9</td><td rowspan="1" colspan="1">32.1</td><td rowspan="1" colspan="1">39.2</td><td rowspan="1" colspan="1">34.7</td></tr><tr><td rowspan="1" colspan="1">Caudal concavity</td><td rowspan="1" colspan="1">15.0</td><td rowspan="1" colspan="1">15.4</td><td rowspan="1" colspan="1">20.3</td><td rowspan="1" colspan="1">16.4</td></tr><tr><td rowspan="1" colspan="1">Longest pectoral ray</td><td rowspan="1" colspan="1">34.6 (1<sup>st</sup>)</td><td rowspan="1" colspan="1">34.5 (1<sup>st</sup>)</td><td rowspan="1" colspan="1">31.6 (1<sup>st</sup>)</td><td rowspan="1" colspan="1">32.9 (1<sup>st</sup>)</td></tr><tr><td rowspan="1" colspan="1">Prepelvic length</td><td rowspan="1" colspan="1">41.3</td><td rowspan="1" colspan="1">42.4</td><td rowspan="1" colspan="1">40.9</td><td rowspan="1" colspan="1">43.0</td></tr><tr><td rowspan="1" colspan="1">Pelvic-spine length</td><td rowspan="1" colspan="1">20.1</td><td rowspan="1" colspan="1">20.6</td><td rowspan="1" colspan="1">20.6</td><td rowspan="1" colspan="1">23.2</td></tr><tr><td rowspan="1" colspan="1">1<sup>st</sup> pelvic soft ray</td><td rowspan="1" colspan="1">29.5</td><td rowspan="1" colspan="1">30.4</td><td rowspan="1" colspan="1">32.6</td><td rowspan="1" colspan="1">29.5</td></tr></tbody></table></table-wrap></tp:treatment-sec></tp:taxon-treatment>
